# Supplementary material for: MetaVelvet-DL: a MetaVelvet deep learning extension for de novo metagenome assembly
Source: BMC Bioinformatics. 2021 Jun 2;22(Suppl 6):427. doi: 10.1186/s12859-020-03737-6 (PMC8171044; doi:10.1186/s12859-020-03737-6)
Supplement: Supplementary file 1 — Additional file 1. [file 12859_2020_3737_MOESM1_ESM.xlsx]

## Sheet: Sheet1
Assembly			gs	MetaVelvet-DL	MetaVelvet-DL-Kraken	MetaVelvet-SL	Megahit	metaSPAdes	MetaVelvet-DL-Marmoset	MetaVelvet-SL-Marmoset
# contigs (>= 0 bp)			87785	82235	91270	82074	74637	63686	69698	66202
# contigs (>= 1000 bp)			7583	8761	7223	8150	16594	8292	8578	8753
# contigs (>= 5000 bp)			1720	1651	1588	1597	3112	1562	1713	2248
# contigs (>= 10000 bp)			739	745	725	726	1343	972	770	1004
# contigs (>= 25000 bp)			138	148	138	138	321	440	205	198
# contigs (>= 50000 bp)			27	28	27	27	81	220	82	44
Total length (>= 0 bp)			61955806	62484115	61458347	61695311	93724510	82094551	66787785	66053025
Total length (>= 1000 bp)			32489486	34080884	30476425	32010771	69982057	61688602	41989988	42247765
Total length (>= 5000 bp)			21375285	21196985	20391878	20453549	42093984	49292644	28666925	29239417
Total length (>= 10000 bp)			14478203	14814820	14304417	14321071	29765837	45167836	22105452	20453591
Total length (>= 25000 bp)			5699840	6039163	5699904	5699985	14299131	36865074	13822599	8601786
Total length (>= 50000 bp)			1919738	1974275	1919738	1919738	6233298	28997443	9487460	3359564
# contigs			22111	24781	23123	26029	31995	19701	23188	23299
Largest contig			175374	175374	175374	175374	193548	1023241	708672	175374
Total length			42200892	44933537	41184563	44069772	80621470	69533735	51876728	52078221
Reference length			155452326	155452326	155452326	155452326	155452326	155452326	155452326	155452326
N50			5153	4130	4858	3830	5533	31230	6732	6599
N75			1088	1030	963	924	1812	3074	1354	1403
L50			1666	1930	1629	1959	2773	366	1240	1691
L75			6778	8386	7643	9235	9431	2305	5896	6018
# misassemblies			36	53	61	59	59	333	67	78
# misassembled contigs			35	52	60	58	59	313	66	77
Misassembled contigs length			264266	382873	361985	381457	461096	5116710	1123217	579283
# local misassemblies			200	4	180	105	5	25	87	70
# scaffold gap ext. mis.			0	0	0	0	0	0	0	0
# scaffold gap loc. mis.			674	0	618	349	0	0	264	221
# unaligned mis. contigs			0	0	0	0	0	1	0	0
# unaligned contigs			0 + 0 part	0 + 0 part	0 + 0 part	0 + 0 part	0 + 0 part	7 + 24 part	0 + 0 part	0 + 0 part
Unaligned length			0	0	0	0	0	30334	0	0
Genome fraction (%)			36.132	38.926	36.794	39.76	64.635	60.473	40.497	42.083
Duplication ratio			1.143	1.194	1.09	1.17	1.003	1.007	1.333	1.344
# N's per 100 kbp			22.2	0	20.44	10.91	0	0	7.19	5.88
# mismatches per 100 kbp			203.45	275.01	225.4	297.57	101.81	428.33	322.36	393.58
# indels per 100 kbp			1	1.14	1.14	1.33	0.32	3.8	1.62	1.91
Largest alignment			175374	175374	175374	175374	193548	1022550	708672	175374
Total aligned length			42182376	44927968	41168329	44057702	80616883	69423828	51864740	52067684
NA50			5141	4104	4825	3783	5524	30452	6690	6548
NA75			1086	1029	961	922	1808	3011	1351	1398
LA50			1672	1943	1639	1973	2781	386	1254	1702
LA75			6792	8415	7671	9264	9446	2362	5935	6058
