# Supplementary material for: MetaVelvet-DL: a MetaVelvet deep learning extension for de novo metagenome assembly
Source: BMC Bioinformatics. 2021 Jun 2;22(Suppl 6):427. doi: 10.1186/s12859-020-03737-6 (PMC8171044; doi:10.1186/s12859-020-03737-6)
Supplement: Supplementary file 2 — Additional file 2. [file 12859_2020_3737_MOESM2_ESM.xlsx]

## Sheet: Sheet1
Assembly			MetaVelvet-DL	MetaVelvet-SL	Megahit
# contigs (>= 0 bp)			118938	119138	288565
# contigs (>= 1000 bp)			9652	9602	50831
# contigs (>= 5000 bp)			822	816	6227
# contigs (>= 10000 bp)			418	417	1593
# contigs (>= 25000 bp)			106	104	180
# contigs (>= 50000 bp)			28	26	25
Total length (>= 0 bp)			77284835	77094128	242383239
Total length (>= 1000 bp)			25561062	25292412	148653124
Total length (>= 5000 bp)			12240636	12080519	58058038
Total length (>= 10000 bp)			9313951	9188796	26830012
Total length (>= 25000 bp)			4402270	4282679	6743660
Total length (>= 50000 bp)			1846874	1733202	1690706
# contigs			47931	47917	106769
Largest contig			92332	92332	127164
Total length			51267906	51017001	187149950
Reference length			571020364	571020364	571020364
N50			997	991	2682
N75			674	673	1165
L50			9726	9820	16110
L75			25693	25765	43134
# misassemblies			51	47	184
# misassembled contigs			50	47	181
Misassembled contigs length			445395	559678	447056
# local misassemblies			7	9	29
# scaffold gap ext. mis.			0	0	0
# scaffold gap loc. mis.			0	3	0
# unaligned mis. contigs			0	0	0
# unaligned contigs			0 + 0 part	0 + 0 part	2 + 0 part
Unaligned length			0	0	1168
Genome fraction (%)			14.612	14.62	45.289
Duplication ratio			1.027	1.021	1.005
# N's per 100 kbp			0	0.06	0
# mismatches per 100 kbp			136.4	136.3	114.41
# indels per 100 kbp			1.05	1.17	1.06
Largest alignment			92332	92332	127164
Total aligned length			51253486	51002673	187126019
NA50			996	991	2681
NA75			674	672	1164
LA50			9759	9849	16125
LA75			25741	25809	43177
